# Supplementary material for: The Function of Two Brassica napus β-Ketoacyl-CoA Synthases on the Fatty Acid Composition
Source: Plants (Basel). 2025 Jan 13;14(2):202. doi: 10.3390/plants14020202 (PMC11769367; doi:10.3390/plants14020202)
Supplement: Supplementary file 1 [file plants-14-00202-s001.zip]

Archive with 1 entries (1 files):
- plants-3369663-supplementary.pdf
